# Supplementary material for: Non-Apoptotic Programmed Cell Death as Targets for Diabetic Retinal Neurodegeneration
Source: Pharmaceuticals (Basel). 2024 Jun 26;17(7):837. doi: 10.3390/ph17070837 (PMC11279440; doi:10.3390/ph17070837)
Supplement: Supplementary file 1 [file pharmaceuticals-17-00837-s001.zip]

Archive with 1 entries (1 files):
- pharmaceuticals-3022191-supplementary.pdf
